# Supplementary material for: Is there any effect of pneumoperitoneum pressure on coagulation and fibrinolysis during laparoscopic cholecystectomy?
Source: PeerJ. 2016 Sep 8;4:e2375. doi: 10.7717/peerj.2375 (PMC5018660; doi:10.7717/peerj.2375)
Supplement: Data S1 [file peerj-04-2375-s001.xlsx]

## Sheet: Sayfa1
Patint number	14 mm	age	weight	height	ASA	BMI	total time	pneumoperitoneum time	drain	oral intake time (hour)	AE	coexisting disease	DM	HT	COPD	pt pre	pt post 1	pt post 24	aptt pre	aptt post1	aptt post24	tt pre	tt post1	tt post24	f pre	f post1	f post24	d pre	d post1	d post24	ınr pre	ınr post1	ınr post 24	sex
1	1	37	76	165	1	27.9	47	30	0	8	0	0	0	0	0	13	11.9	12.2	25.9	26.6	25.9	26.1	23.3	16.5	253	318.9	362.2	0.56	0.63	1.45	1.08	0.99	1.02	0
1	1	27	80	156	1	32.9	67	52	0	8	0	0	0	0	0	12.3	11.9	11.6	26.6	28.7	23.7	15.1	7.3	15.7	257	343.9	448.5	0.28	0.5	1.58	1.08	1.04	1.03	0
1	1	75	65	160	3	25.4	55	35	0	10	0	1	1	1	0	12.6	12.9	13.6	25.8	27.8	26.7	25.2	18.8	16.7	267	343	423	0.31	0.76	1.87	1.02	1	1.03	0
1	1	59	70	164	2	26	55	30	1	7	0	1	0	1	1	13.1	13.2	12.2	20.9	23.1	21.3	20.3	18.2	16.9	258	327	372	0.24	0.83	1.3	1.04	0.98	1.01	0
1	1	48	65	162	1	24.8	47	30	0	9	0	1	0	0	0	11.5	12.2	12.5	23.4	21.8	20.6	21.6	18.7	15.1	205	296	387.3	0.37	0.74	1.53	0.96	1.02	1.04	0
1	1	56	80	160	2	31.2	53	31	0	8	0	1	1	1	0	12.9	12.7	13	23.8	23.7	23.4	22	17	16.9	224	264	343	0.48	0.65	1.51	1.08	1.06	1.08	0
1	1	60	74	160	2	28.9	60	35	0	8	0	1	0	1	1	11.4	12	12.2	25.2	30.4	28.55	23.1	18.5	16.4	183	224	379	0.32	0.56	1.76	0.98	1.01	1.12	0
1	1	67	75	165	2	27.5	57	32	0	8	0	1	1	0	0	11.3	11.6	12.8	21.9	22.8	25.4	23.2	18.4	16.2	232	264	353	0.32	0.66	1.74	0.95	0.97	1.07	0
1	1	30	51	170	1	17.6	60	30	0	8	0	0	0	0	0	11.3	11.7	12.2	22.9	22.7	25	19.3	17.2	16.1	213.8	227.4	248	0.57	0.82	1.25	0.94	0.98	1.02	0
1	1	52	93	168	1	33	70	45	1	9	0	0	0	0	0	11	11.1	11.7	23.5	26.9	30.1	20	16.8	15.9	208	248	343	0.25	0.42	1.32	0.92	0.93	0.98	0
1	1	52	90	152	1	39	70	55	0	10	0	0	0	0	0	11.4	11.8	11.5	24.3	23.6	23.2	19.7	17.1	16.1	248	326	358	0.56	1.04	2.31	0.95	0.98	0.96	0
1	1	53	85	165	2	31.2	60	45	0	8	0	0	0	0	0	13.2	12.2	12.8	25.3	25.5	27	24	18.1	16.5	208	253	324	0.58	0.62	1.22	1.1	1.02	1.07	1
1	1	56	95	165	1	34.9	50	30	0	8	0	1	0	1	0	12.4	11.6	11.4	24.1	23.8	23.4	25.8	22.1	18.2	238	243	379	0.34	1.27	1.55	1.03	0.97	0.95	0
1	1	79	73	165	2	26.8	60	38	1	9	0	1	0	1	1	11.6	11.2	12.3	20.3	20.9	24.9	19.9	15.9	13.1	245	372	403	0.56	1.3	2.14	0.9	0.93	1.02	0
1	1	56	80	173	1	26.7	60	45	0	8	0	0	0	0	0	11.1	11.5	12.2	24.3	25.2	26	18.9	17	15.4	216	280	340	0.3	0.67	1.23	0.91	0.96	1.02	1
1	1	48	96	172	1	32.4	57	36	0	8	0	0	0	0	0	11.8	12.3	12.9	21.2	22.5	25.8	19.7	17.8	15.1	232	287	367	0.29	0.78	1.67	0.97	1.03	1.12	1
1	1	45	68	156	2	27.9	54	33	0	8	0	0	0	0	0	10.6	11.4	12.3	22.7	23.5	25.3	19.8	17.7	15.7	208	280	367	0.34	0.68	1.16	0.93	0.95	1.02	0
1	1	39	71	163	1	26.7	60	42	0	9	0	0	0	0	0	11.5	12.1	12.9	21.9	23.7	25.5	20.2	18.4	16.2	167	202	311	0.26	0.48	1.64	0.97	1.01	1.08	0
1	1	55	63	162	1	24	54	35	0	8	0	1	0	1	0	10.9	11.1	12.2	22.4	24.8	27.3	21.2	18.2	17.2	186	241	324	0.31	0.48	1.26	0.91	0.97	1.07	0
1	1	33	67	168	1	23.7	57	37	0	8	0	0	0	0	0	11.4	12.3	13.3	22.1	23.3	24.4	19.6	17.7	16.1	213	249	302	0.36	0.44	1.29	0.96	1.02	1.11	0
1	1	51	78	170	1	27	51	34	0	8	0	1	1	0	0	10.5	11.6	12.7	22.3	23.2	24.3	19.6	18	16.5	212	270	315	0.32	0.47	1.39	0.88	0.94	0.99	0
1	1	48	84	178	2	26.5	53	35	0	9	0	0	0	0	0	11.2	12.3	13.2	21.2	22.5	23.9	20.2	18.4	16.1	205	290	378	0.34	0.45	1.21	1.01	1.05	1.11	1
1	1	58	76	169	3	26.6	56	34	0	9	0	1	1	1	1	11.4	12.9	13.8	22.1	24.3	25.7	21.2	19.3	17.2	278	327	398	0.26	0.56	1.65	0.97	1.03	1.12	0
1	1	48	74	178	1	23.4	54	32	0	8	0	0	0	0	0	11.3	12.5	13.7	21.8	23.1	24.2	19.8	17	15.2	254	289	389	0.34	0.65	1.62	0.99	1.03	1.09	1
1	1	67	65	170	2	22.5	51	30	0	8	0	1	0	1	0	10.9	11.8	12.7	20.7	22.4	23.8	20.1	18.2	16.1	212	278	367	0.24	0.45	1.12	0.96	0.99	1.05	1
					14 basınçtaki hastalar

## Sheet: Sayfa2
Patient number	10mm	age	weight	height	ASA	BMI	total time	pneumoperitoneum time	drain	oral intake time (hour)	AE	coexisting disease	DM	HT	COPD	pt pre	pt post 1	pt post 24	aptt pre	aptt post1	aptt post24	tt pre	tt post1	tt post24	f pre	f post1	f post24	d pre	d post1	d post24	ınr pre	ınr post1	ınr post 24	sex
1	2	69	95	157	2	34.1	50	30	1	10	0	1	0	1	0	0	0	11.4	11.6	11.5	24.9	25.9	28.7	19.8	18.1	16.6	221	248	372	0.36	1.25	1.47	0.95	0.97	0.96	0
1	2	38	72	158	1	28.8	70	45	0	8	0	0	0	0	0	0	0	11.3	11.5	13	22.4	20	20	19.5	19.3	15.1	189	253	372	0.35	0.43	0.94	0.94	0.96	1.08	0
1	2	32	65	160	1	25.4	45	25	0	8	0	0	0	0	0	0	0	11.5	11.7	12.3	27.2	23.6	25.2	17.9	17.9	15.8	219	227.4	258	0.48	0.66	0.76	0.96	0.98	1.02	0
1	2	63	100	170	2	34.6	60	30	0	9	0	0	0	0	0	0	0	11.7	11.7	10.7	23.9	23.8	23.1	17.3	18	19.1	210	253.4	274	0.39	0.62	1.89	0.98	0.98	0.89	0
1	2	53	95	168	2	33.7	80	60	1	10	0	1	0	1	0	0	0	12.5	12.6	13.4	24.8	23.2	24.5	18.4	17.4	16	238	362	430	0.26	0.31	0.72	1.04	1.05	1.12	0
1	2	19	65	160	1	25.4	45	30	0	8	0	0	0	0	0	0	0	11.1	11.5	12.2	21.7	26.2	28.6	20.7	18	15.3	206	243	440	0.26	0.63	0.89	1.01	1.03	1.08	0
1	2	68	70	160	2	27.3	45	28	0	8	0	1	0	1	1	0	0	11.3	11.3	12	23	23.3	24.6	19.3	18.1	16.3	203.8	318.9	395	0.34	0.87	1.58	0.98	1.01	1.06	0
1	2	54	85	165	2	31.2	50	30	0	8	0	1	0	0	0	0	1	12	11.7	11.4	23.4	24.5	26.8	20.4	18.1	16.9	258	302	343	0.48	0.58	0.98	1	0.98	0.95	1
1	2	49	95	174	2	31.4	50	30	1	8	0	1	1	0	0	0	0	12.1	12.2	12.8	23.2	22.8	23.5	20.1	18.8	17.2	221	229	281	0.23	0.29	0.68	1.01	1.02	1.07	1
1	2	33	60	158	1	24	60	34	0	8	0	0	0	0	0	0	0	12.9	12.4	11.3	22.1	20.3	20.7	18.8	17.5	15.3	240	253	372	0.44	0.86	0.94	1.08	1.03	0.94	0
1	2	62	96	170	2	33.2	60	30	1	9	0	1	1	0	0	0	0	12.6	12.3	12.6	23.2	24.2	26.5	24.8	18.1	14.9	295	382	496	0.33	0.78	1.34	1.05	1.02	1.06	0
1	2	40	90	165	1	33.1	75	58	0	10	0	0	0	0	0	0	0	12.1	12.4	12.6	20.8	21.5	23.3	19.9	17.5	15.7	228	253	430	0.34	0.69	0.94	0.98	1.03	1.05	0
1	2	38	65	170	1	22.5	60	35	0	8	0	0	0	0	0	0	0	10.9	11	11.7	20.8	21.5	23.7	19.5	17.2	16.1	326	379	403.8	0.22	0.48	0.96	0.88	0.92	0.98	0
1	2	58	84	165	2	1900-01-30 21:36:00	45	28	0	8	0	1	0	1	0	0	0	13.3	13.1	13.3	23.9	24	26.3	20.1	18.1	15.4	219	241	295	0.39	0.54	0.75	1.11	1.09	1.11	1
1	2	62	76	155	3	31.6	55	35	0	8	0	1	0	1	1	0	0	11.2	12.2	12.4	20.6	23.4	22.8	20.6	18.1	16.6	218	318	372	0.32	0.39	0.57	1.02	1.02	1.02	0
1	2	28	65	160	2	25.4	45	30	0	8	0	0	0	0	0	0	0	13	12.9	14.3	22.3	24	23.7	19.8	17	15.9	225	248	353	0.19	0.24	0.44	1.08	1.08	1.19	0
1	2	37	98	172	2	33.1	50	35	0	8	0	1	0	0	0	1	0	12.8	11.9	12.1	23	23.4	22.3	22.7	17.3	16.3	318	344	352	0.24	0.56	0.6	1.07	0.99	1.01	0
1	2	65	70	167	2	25.1	48	33	1	9	0	1	1	0	0	0	0	12.1	11.6	11	21.2	22.4	24	19.8	18.4	16.9	138	289.8	372	0.42	0.59	1.03	0.96	0.97	0.92	0
1	2	34	72	175	1	23.5	50	35	0	8	0	0	0	0	0	0	0	12.3	12.5	11.9	22.2	25.1	23.4	18.4	16.9	15.9	256	311	342	0.21	0.49	0.51	1.06	1.04	0.99	0
1	2	32	72	175	1	23.5	54	35	0	8	1	0	0	0	0	0	0	11.9	12.1	13.1	23.6	25.9	26.6	21.1	18.1	16.9	202	230	314	0.26	0.37	0.86	0.94	0.99	1	1
1	2	47	62	161	1	23.9	50	37	0	9	0	0	0	0	0	0	0	11.6	12.4	12.8	23.6	24.3	27.7	17.7	15.9	14.2	213	302	307	0.27	0.35	0.78	0.98	1.03	1.07	0
1	2	43	78	176	1	25.2	53	34	0	8	0	0	0	0	0	0	0	12.2	12.8	13.2	22.6	23.4	23.8	18.9	16.7	14	178	214	307	0.24	0.44	0.74	1.01	1.07	1.1	1
1	2	30	67	161	1	25.8	52	32	0	8	0	0	0	0	0	0	0	11.6	12.3	12.9	21.5	22.7	24.6	21.2	17.1	15.9	187	275	314	0.28	0.48	0.61	0.97	1.02	1.08	0
1	2	48	76	170	1	26.3	56	34	0	9	0	0	0	0	0	0	0	11.5	12.5	13.4	22.1	23	24.9	20.1	18.4	17.1	187	217	352	0.23	0.55	0.87	1.01	1.08	1.12	0
1	2	64	65	160	2	25.4	52	31	0	8	0	1	1	1	0	0	0	11.7	12.2	12.8	22.1	23.2	24.1	20.2	18.6	16.2	197	265	345	0.32	0.62	0.98	0.97	1.04	1.09	0
		10 basınçta ki hastalar
